# Supplementary material for: Dietary Intake, Mediterranean Diet Adherence and Caloric Intake in Huntington’s Disease: A Review
Source: Nutrients. 2020 Sep 25;12(10):2946. doi: 10.3390/nu12102946 (PMC7601299; doi:10.3390/nu12102946)
Supplement: Supplementary file 1 [file nutrients-12-02946-s001.zip]

Archive with 1 entries (1 files):
- S1_Table_PRISMA checklist_corrected.doc
